# Supplementary material for: Silencing Transglutaminase Genes TGase2 and TGase3 Has Infection-Dependent Effects on the Heart Rate of the Mosquito Anopheles gambiae
Source: Insects. 2022 Jun 26;13(7):582. doi: 10.3390/insects13070582 (PMC9315499; doi:10.3390/insects13070582)
Supplement: Supplementary file 1 [file insects-13-00582-s001.zip]

Archive with 1 entries (1 files):
- insects-1779956-supplementary.xlsx
