# Supplementary material for: Silencing Transglutaminase Genes TGase2 and TGase3 Has Infection-Dependent Effects on the Heart Rate of the Mosquito Anopheles gambiae
Source: Insects. 2022 Jun 26;13(7):582. doi: 10.3390/insects13070582 (PMC9315499; doi:10.3390/insects13070582)
Supplement: Supplementary file 1 [file insects-13-00582-s001.zip › insects-1779956-supplementary.xlsx]

## Sheet: TGase Heart Rate 24h (Hz)
	dsbla(ApR)																																											dsTGase1
Uninfected	1.78304	2.00922	1.89477		2.22511	1.91341	2.12974	2.37666	2.09098	2.1592		2.14067	1.96679	1.86335	1.91703	2.04612	1.85096	2.15629	2.00094	1.96333	2.16381		2.05707	1.8653	1.68956	1.6893	1.82149	2.05568	1.67944	1.80374	1.67385	1.838		2.01665	1.99717	1.86974	1.90005	2.00533	2.00226	2.05359	1.94303	1.89633	2.03428	2.09502	2.16535	2.16561	2.20308	1.69188	1.78511
E. coli 24 h	1.63775	1.76051	1.93004	1.59884	1.64353	1.88494	2.04795	1.75112	1.6952	1.92659		2.15839	1.86069	1.8746	2.04628	1.47392	1.79504	1.88741	2.06035	2.06797	1.66424		1.45591	1.71943	1.51762	1.71805	1.71211	1.51052	1.79188	1.79235	1.36371	1.74955		1.72554	2.01841	1.54736	1.78394	1.80547	1.90538	1.96989	1.60807	1.64123	1.61422	1.62272	2.23747	1.49127	1.89621	1.67796	1.82702
[truncated: 110 more columns]

## Sheet: TGase Heart Rate 4h (Hz)
	dsbla(ApR)																					dsTGase1																					dsTGase2
Uninfected	2.05707	1.8653	1.68956	1.6893	1.82149	2.05568	1.67944	1.80374	1.67385	1.838		2.01665	1.99717	1.86974	1.90005	2.00533	2.00226	2.05359	1.94303	1.89633	2.03428	1.62237	1.9046	2.07403	1.88026	1.68604	1.79475	1.68218	1.79504	1.79061	1.62259		1.97988	2.06963	2.07796	2.04246	1.85333	2.07077	2.1477	1.78828	2.05916	1.81731	1.64925	1.81249	1.89264	2.03847	1.92308	2.1849	1.52474
E. coli 4 h	1.60119	1.72298	1.72836	1.52895	1.61136	1.57519	1.55002	1.55295	1.68206	1.86555		1.71161	1.98741	2.07657	1.55254	1.91239	1.8797	1.69958	1.78828	1.88987	1.79804	1.9164	1.61422	1.83988	1.85307	1.53996	1.85003	1.68339	1.88432	1.93527	1.67122		1.80866	1.76622	1.8202	1.93866	1.78942	1.30097	1.68188	1.86106	1.81877	1.79257	2.04082	1.60506	1.71646	1.95955	1.81553	1.99869	1.86675
[truncated: 33 more columns]

## Sheet: RNAi efficiency
	dsbla(ApR)			dsTGase1			dsTGase2			dsTGase3
Uninfected	1	1	1	0.7	0.37	0.35	0.79	0.74	0.34	0.28	0.3	0.39
E. coli 4 h		1	1		0.51	0.86		0.43	0.24		0.43	0.1
E. coli 24 h	1	1	1	0.01	0.62	0.26	0.73	0.1	0.48	0.37	0.36	0.52
